# Supplementary material for: Splenic Embolism in Infective Endocarditis: A Systematic Review of the Literature with an Emphasis on Radiological and Histopathological Diagnoses
Source: Trop Med Infect Dis. 2024 Apr 12;9(4):83. doi: 10.3390/tropicalmed9040083 (PMC11053958; doi:10.3390/tropicalmed9040083)
Supplement: Supplementary file 1 [file tropicalmed-09-00083-s001.zip]

Archive with 1 entries (1 files):
- tropicalmed-2909624-supplementary.pdf
